# Supplementary material for: Ultrasonic-Assisted Extraction and Structural Characterization of Chondroitin Sulfate Derived from Jumbo Squid Cartilage
Source: Foods. 2021 Oct 4;10(10):2363. doi: 10.3390/foods10102363 (PMC8535863; doi:10.3390/foods10102363)
Supplement: Supplementary file 1 [file foods-10-02363-s001.zip]

Archive with 1 entries (1 files):
- foods-1386787-supplementary.pdf
